# Supplementary material for: Curcumol Targets the VHL/HIF-1α Axis to Suppress Glycolysis-Driven Progression in Colorectal Cancer
Source: Cancers (Basel). 2025 Sep 14;17(18):3000. doi: 10.3390/cancers17183000 (PMC12468461; doi:10.3390/cancers17183000)
Supplement: Supplementary file 1 [file cancers-17-03000-s001.zip]

Archive with 9 entries (8 files):
- Original images of the Western Blotting figures/
- Original images of the Western Blotting figures/Figure S1.jpg
- Original images of the Western Blotting figures/Figure S2.jpg
- Original images of the Western Blotting figures/Figure S3.jpg
- Original images of the Western Blotting figures/Figure S4.jpg
- Original images of the Western Blotting figures/Figure S5.jpg
- Original images of the Western Blotting figures/Figure S6.jpg
- Original images of the Western Blotting figures/Figure S7.jpg
- Original images of the Western Blotting figures/Figure S8.jpg
